# Supplementary material for: Impact of Palliative Care in Evaluating and Relieving Symptoms in Patients with Advanced Cancer. Results from the DEMETRA Study
Source: Int J Environ Res Public Health. 2020 Nov 14;17(22):8429. doi: 10.3390/ijerph17228429 (PMC7698052; doi:10.3390/ijerph17228429)
Supplement: Supplementary file 1 [file ijerph-17-08429-s001.zip]

Archive with 6 entries (5 files):
- ijerph-984170-suppl/
- ijerph-984170-suppl/suppl_table_1.pdf
- ijerph-984170-suppl/suppl_table_2.pdf
- ijerph-984170-suppl/suppl_table_3.pdf
- ijerph-984170-suppl/suppl_table_4.pdf
- ijerph-984170-suppl/suppl_table_5.pdf
